# Supplementary material for: Early Gut Microbiota and Neurodevelopmental Trajectories: Implications for Pediatric Neuropsychiatric Vulnerability—A Narrative Review
Source: Nutrients. 2026 May 13;18(10):1541. doi: 10.3390/nu18101541 (PMC13209934; doi:10.3390/nu18101541)
Supplement: Supplementary file 1 [file nutrients-18-01541-s001.zip]

Archive with 1 entries (1 files):
- nutrients-4244019-supplementary.pdf
